# Supplementary material for: A Clinician’s Perspective on the Accuracy of the Shade Determination of Dental Ceramics—A Systematic Review
Source: J Pers Med. 2024 Feb 27;14(3):252. doi: 10.3390/jpm14030252 (PMC10971503; doi:10.3390/jpm14030252)
Supplement: Supplementary file 1 [file jpm-14-00252-s001.zip]

Archive with 1 entries (1 files):
- jpm-2886278-supplementary.pdf
